# Supplementary material for: Sixteen-Year Longitudinal Evaluation of Blood-Based DNA Methylation Biomarkers for Early Prediction of Alzheimer’s Disease
Source: J Alzheimers Dis. 2023 Aug 15;94(4):1443–64. doi: 10.3233/JAD-230039 (PMC10473121; doi:10.3233/JAD-230039)
Supplement: Supplementary Material [file jad-94-jad230039-s001.xlsx]

## Sheet: ST0_Table_of_Contents
Supplementary Material Table of Contents
SF_1	Supplementary Figure 1	Descriptives of study workflow
SF_2	Supplementary Figure 2	Longitudinal methylation profile exemplifying a highly significant CpG selected for the Longitudinal AD panel
ST_1	Supplementary Table 1	Descriptives of the Betula sample study
ST_2	Supplementary Table 2	Descriptives of the The Australian Imaging, Biomarker & Lifestyle Flagship Study of Ageing (AIBL) sample study
ST_3	Supplementary Table 3	Description of the pre-AD score, post-AD scores, and the longitudinal AD panel in the Betula and AIBL samples
ST_4	Supplementary Table 4	Correlation and partial correlation between relevant variables of the Betula study
ST_5 SF_3	Supplementary Table 5, Supplementary Figure 3	Linear mixed models and plots estimating longitudinal changes in DNAm-estimated blood cell proprtions of the Betula study
ST_6_7_8	Supplementary Tables 6 and 7	Linear mixed models estimating longitudinal changes in epigenetic clocks of the Betula study
ST_9 SF_4	Supplementary Table 9, Supplementary Figure 4	Linear mixed models and plots estimating longitudinal changes in epigenetic clocks with a interaction between AD and AD onset age in the Betula study
ST_10_11	Supplementary Tables 10 and 11	Logistic regression models of the association of the novel DNAm biomarkers and clocks with MCI and AD in the AIBL sample
ST_12_13_14	Supplementary Tables 12-14	Logitic regression models of the association of the novel DNAm biomarkers and clocks with AD in the Betula baseline subsample
SF_5_6_7	Supplementary Figures 5-7	Plots of the distribution of the novel DNAm biomarkers in the Betula Baseline sample, AIBL MCI cases, and AIBL AD cases
SF_8	Supplementary Figure 8	AUC plots comparing the discriminatory accuracy of the pre-AD score and post-AD PC1 and PC2 scores in Betula and AIBL samples
ST_15	Supplementary Table 15	Overlapping of DNA methylation sites between Illumina array-based EWAS studies in AD

## Sheet: SF_1
Supplementary Figure 1. Descriptives of study workflow. Created with BioRender.com.

## Sheet: SF_2
Longitudinal methylation profile of Longitudinal AD panel CpG
	Supplementary Figure 2. Longitudinal methylation profile exemplifying a highly significant CpG selected for the Longitudinal AD panel. in AD cases (pink) and matched-controls (blue).

## Sheet: ST_1
Supplementary Table 1.a Study population and the full Betula sample demographic characteristics among matched controls and AD cases
	Study participants			Full Betula sample			The case-control pairs selected for the DNAm analysis were compared to the full population-based sample, to investigate potential sample bias. The full population-based sample comprises the Betula samples 1 and 3 enrolled at the second time wave, excluding participants younger than 55 years of age or diagnosed with other dementia types. The study participants are part of the full Betula sample, a…
	Controls (n = 51)	AD (n = 50)		Healthy (n = 885)	AD (n = 176)
Three time-points, number	20	20
Two time-points, number	29	28
One time-point, number	2	2
Sex, female / male (%)	42 / 9 (17.6 %)	41 / 9 (18 %)		470 / 415 (46.9%)	136 / 40 (22.7%)
APOE ε4-carriers, number (%)	10 (19.6 %)	27 (54 %)		194 (21.9%)	91 (51.7%)
Age at AD onset, years	˗	81 (67 - 94)		˗	82 (67 - 94)
Years of education at baseline
0 to 6 years	23 (45.1%)	18 (36%)		305 (34.46%)	77 (43.75%)
7 to 8 years	11 (21.57%)	17 (34%)		236 (26.67%)	53 (30.11%)
9 to 12 years	11 (21.57%)	8 (16%)		212 (23.95%)	30 (17.04%)
13 to 15 years	4 (7.84%)	5 (10%)		82 (9.27%)	8 (4.55%)
15 or more years	2 (3.92%)	2 (4%)		43 (4.86%)	7 (3.98%)
missing	0 (0%)	0 (0%)		7 (0.79%)	1 (0.57%)
Age at study entry, years	75 (55 - 86)	75 (55 - 85)		66.0 (55 - 86)	72.5 (55 - 86)
Deceased, number (%)	29 (56.9 %)	35 (70 %)		551 (62.2%)	135 (76.70%)
Age of death, years	91 (80 - 102)	90 (75 - 98)		84 (61 - 103)	87 (72 - 98)
Data are expressed as number (percentage) or median (min-max). AD, Alzheimer's disease. APOE, apolipoprotein E. Participants were born between 1909 and 1944.
Supplementary Table 1.b Descriptives of the Betula sample study variables between AD cases and sex- and age-matched controls in the pre-AD subsample (-16 to -10 years before diagnosis), baseline subsample (16 to 3 years before diagnosis), and post-AD onset subsample (0-7 years after year of diagnosis).
	Long before AD onset subsample			Baseline subsample			After AD onset subsample
	Controls (n = 19)	AD cases (n = 21)		Controls (n = 51)	AD cases (n = 50)		Controls (n = 49)	AD cases (n = 47)
Chronological age, years	65 (55 ̶ 80)	70 (55 ̶ 80)		75.0 (55 ̶ 85)	74.5 (55 ̶ 85)		80 (69 ̶ 95)	84 (70 ̶ 96)
AD onset age	̶	83 (67 ̶ 94)		̶	81 ( 67 ̶ 94)		̶	82 (67 ̶ 94)
Hannum	57.37 (43.51 ̶ 70.22)	58.33 (43.49 ̶ 72.54)		60.48 (43.51 ̶ 77.66)	61.34 (43.49 ̶ 72.83)		67.95 (53.04 ̶ 79.43)	68.36 (52.35 ̶ 91.05)
ΔHannum	-8.87 (-36.49 ̶ -1.63)	-10.55 (-20.22 ̶ -4.27)		-11.48 (-36.49 ̶ 0.36)	-11.39 (-22.41 ̶ -2.86)		-14.13 (-26.38 ̶ -3.81)	-14.38 (-23.17 ̶ 2.05)
Horvath	72.31 (58.44 ̶ 89.51)	74.17 (57.46 ̶ 92.07)		77.86 (58.44 ̶ 93.70)	75.73 (57.46 ̶ 92.07)		83.68 (63.64 ̶ 101.75)	82.41 (68.14 ̶ 110.69)
ΔHorvath	7.19 (-21.56 ̶ 16.75)	4.79 (-3.49 ̶ 18.07)		3.54 (-21.56 ̶ 18.02)	4.12 (-6.74 ̶ 18.07)		1.84 (-11.35 ̶ 12.61)	0.83 (-12.70 ̶ 21.69)
PhenoAge	57.82 (39.30 ̶ 71.44)	56.98 (36.99 ̶ 76.91)		61.22 (39.30 ̶ 83.26)	60.87 (36.99 ̶ 81.47)		70.58 (59.94 ̶ 97.39)	69.82 (49.59 ̶ 92.26)
ΔPhenoAge	-8.28 (-40.69 ̶ 6.34)	-9.73 (-19.79 ̶ 2.92)		-10.51 (-40.69 ̶ 6.34)	-11.08 (-25.75 ̶ 2.91)		-10.41 (-26.39 ̶ 8.39)	-11.76 (-26.92 ̶ 3.26)
DunedinPACE	1.02 (0.85 ̶ 1.21)	1.03 (0.86 ̶ 1.14)		1.06 (0.84 ̶ 1.34)	1.04 (0.86 ̶ 1.29)		1.10 (0.92 ̶ 1.49)	1.08 (0.93 ̶ 1.40)
Longitudinal AD panel	-22.62 (-27.75 ̶ -20.63)	-19.86 (-21.58 ̶ -16.48)		-22.81 (-29.71 ̶ -20.63)	-19.42 (-21.62 ̶ -10.18)		-23.25 (-31.11 ̶ -20.49)	-18.76 (-21.78 ̶ -10.66)
Pre-AD score	-0.79 (-0.91 ̶ -0.74)	-0.63 (-0.74 ̶ -0.56)		-0.76 (-0.91 ̶ -0.59)	-0.68 (-0.99 ̶ -0.50)		-0.74 (-0.94 ̶ -0.53)	-0.68 (-0.98 ̶ -0.55)
Post-AD score PC1	-0.69 (-0.81 ̶ -0.54)	-0.65 (-0.77 ̶ -0.48)		-0.69 (-0.84 ̶ -0.54)	-0.63 (-0.77 ̶ -0.39)		-0.71 (-0.86 ̶ -0.51)	-0.61 (-0.77 ̶ -0.47)
Post-AD score PC2	-1.43 (-1.50 ̶ -1.37)	-1.41 (-1.47 ̶ -1.34)		-1.44 (-1.51 ̶ -1.37)	-1.41 (-1.47 ̶ -1.28)		-1.45 (-1.58 ̶ -1.36)	-1.39 (-1.48 ̶ -1.26)
Covariates			p-value			p-value			p-value
Normalized RTL	0.96 (0.73 ̶ 1.21)	0.98 (0.76 ̶ 1.30)	0.731	0.93 (0.73 ̶ 1.25)	0.95 (0.67 ̶ 1.35)	0.703	0.91 (0.62 ̶ 1.16)	0.89 (0.65 ̶ 1.16)	0.589
RTL slope	-0.006 (-0.026 ̶ 0.009)	-0.005 (-0.021 ̶ 0.003)	0.892	-0.005 (-0.03 ̶ 0.03)	-0.007 (-0.04 ̶ 0.02)	0.127	-0.005 (-0.03 ̶ 0.03)	-0.007 (-0.04 ̶ 0.02)	0.086
APOE ε4-carriers	5 (26.32 %)	12 (57.14 %)	0.099	10 (19.61 %)	27 (54 %)	0.0007	9 (18.37 %)	25 (53.19 %)	0.0008
Sex, male	3 (15.79 %)	3 (14.29 %)	1	9 (17.65 %)	9 (18 %)	1	9 (18.37 %)	9 (19.15 %)	1
Granulocyte proportion	0.58 (0.43 ̶ 0.71)	0.58 (0.45 ̶ 0.79)	0.752	0.58 (0.43 ̶ 0.77)	0.58 (0.42 ̶ 0.84)	0.951	0.62 (0.42 ̶ 0.78)	0.62 (0.28 ̶ 0.82)	0.798
Ever smoked	7 (36.84 %)	5 (23.81 %)	0.58	17 (33.33 %)	19 (38 %)	0.778	16 (32.65 %)	18 (38.29 %)	0.715
MMSE	26 (23 ̶ 29)	28 (23 ̶ 30)	0.471	27 (22 ̶ 30)	27 (22 ̶ 30)	0.549	26.5 (16 ̶ 30)	22.0 (10 ̶ 28)	< 0.00001
Years of education at baseline	7 (6 ̶ 16)	7 (5 ̶ 14)	0.446	7 (2.5 ̶ 16.0)	7 (5.0 ̶ 30.5)	0.506	7 (2.5 ̶ 16.0)	7 (5.0 ̶ 30.5)	0.438
Body mass index, kg/m2	25.89 (18.35 ̶ 40.28)	26.66 (21.07 ̶ 37.19)	0.841	26.17 (18.35 ̶ 40.28)	25.03 (20.03 ̶ 37.19)	0.233	26.11 (20.62 ̶ 35.25)	23.21 (18.03 ̶ 34.73)	0.018
Waist/hip ratio	0.81 (0.75 ̶ 0.97)	0.85 (0.75 ̶ 0.99)	0.325	0.85 (0.66 ̶ 0.99)	0.84 (0.74 ̶ 1.02)	0.856	0.88 (0.70 ̶ 1.06)	0.89 (0.72 ̶ 0.99)	0.595
Pulse pressure, mmHg	60 (40 ̶ 90)	65 (30 ̶ 100)	0.848	65 (40 ̶ 110)	65 (30 ̶ 100)	0.728	70 (35 ̶ 105)	65 (40 ̶ 120)	0.894
Plasma glucose, mg/dL	90.0 (68.4 ̶ 136.8)	91.8 (79.2 ̶ 118.8)	0.776	90.0 (68.4 ̶ 136.8)	91.8 (70.2 ̶ 118.8)	0.943	93.6 (70.2 ̶ 216.0)	91.8 (70.2 ̶ 154.8)	0.366
Sedimentation rate, mm/h	10 (3 ̶ 29)	10 (2 ̶ 36)	0.638	12.0 (2 ̶ 50)	10.5 (2 ̶ 42)	0.825	15 (4 ̶ 85)	11 (2 ̶ 34)	0.087
Data are expressed as median (min-max) for continuous variables or number (%) for categorical variables. APOE, apolipoprotein E. AD, Alzheimer's disease; MMSE, Mini-Mental State Examination; PC, principal component; RTL, relative telomere length. Participants were born between 1909 and 1944. p-values of t-test for continuous variables or chi-square test for categorical variables.

## Sheet: ST_2
Supplementary Table 2. Descriptives of the The Australian Imaging, Biomarker & Lifestyle Flagship Study of Ageing (AIBL) sample study variables among healthy controls, MCI cases, and AD cases. TheAIBL selected sample was obtained after excluding subjects younger than 65 years of age (n = 95) as the focus was on late-onset clinical AD, and the same age-range criteria were used for the controls and…
	AIBL complete sample					AIBL selected sample
	Controls (n = 471)	MCI (n = 94)	AD cases (n = 161)			Controls (n = 324)	MCI (n = 88)	AD cases (n = 146)
Chronological age, years	71.23 (59.99 ̶ 90.67)	75.48 (56.07 ̶ 95.41)	78.43 (57.76 ̶ 93.36)		Chronological age, years	72.56 (65.06 ̶ 90.51)	76.55 (65.82 ̶ 95.41)	79.54 (65.52 ̶ 93.36)
Hannum	58.93 (43.43 ̶ 88.37)	62.36 (47.28 ̶ 90.74)	64.39 (45.53 ̶ 80.53)		Hannum	59.88 (43.43 ̶ 88.37)	63.14 (51.68 ̶ 90.74)	64.90 (48.50 ̶ 80.65)
ΔHannum	-12.90 ( -24.96 ̶ 9.23)	-12.22 ( -23.27 ̶ 5.05)	-14.33 ( -24.99 ̶ 2.37)		ΔHannum	-13.35 (-24.96 ̶ 9.23)	-12.37 (-23.27 ̶ 5.04)	-14.67 (-24.99 ̶ 2.37)
Horvath	67.03 (52.53 ̶ 97.46)	69.76 (51.10 ̶ 110.07)	71.97 (53.31 ̶ 101.99)		Horvath	68.08 (54.73 ̶ 97.46)	70.21 (58.94 ̶ 110.06)	72.44 (58.33 ̶ 101.98)
ΔHorvath	-4.69 ( -18.69 ̶ 16.28)	-5.21 ( -15.50 ̶ 23.39)	-6.20 ( -19.75 ̶ 17.51)		ΔHorvath	-5.31 (-18.69 ̶ 16.28)	-5.49 (-15.49 ̶ 23.3)	-6.58 (-19.75 ̶ 17.51)
PhenoAge	56.92 (39.86 ̶ 87.51)	58.76 (37.02 ̶ 91.05)	63.03 (35.11 ̶ 88.78)		PhenoAge	57.83 (39.86 ̶ 87.51)	59.35 (47.12 ̶ 91.05)	64.38 (43.48 ̶ 88.78)
ΔPhenoAge	-14.52 ( -29.94 ̶ 5.19)	-14.48 (-32.48 ̶ 3.77)	-14.94 ( -34.16 ̶ 14.61)		ΔPhenoAge	-15.21 (-29.94 ̶ 5.19)	-14.48 (-32.48 ̶ 3.77)	-15.39 (-34.16 ̶ 14.61)
DunedinPACE	1.02 (0.74 ̶ 1.74)	1.01 (0.83 ̶ 1.31)	1.04 (0.49 ̶ 1.43)		DunedinPACE	1.02 (0.741.74)	1.01 (0.831.31)	1.04 (0.49 ̶ 1.43)
Longitudinal AD panel	-21.82 (-25.73 ̶ -17.78)	-21.72 ( -24.19 ̶ -17.16)	-21.71 ( -24.47 ̶ -17.81)		Longitudinal AD panel	-21.78 (-25.73 ̶ -17.78)	-21.72 (-24.19 ̶ -17.16)	-21.59 (-24.47 ̶ -17.81)
Pre-AD score	-0.69 ( -0.95 ̶ -0.30)	-0.68 ( -0.99 ̶ -0.46)	-0.69 ( -0.93 ̶ -0.28)		Pre-AD score	-0.69 (-0.95 ̶ -0.30)	-0.68 (-0.99 ̶ -0.46)	-0.68 (-0.93 ̶ -0.28)
Post-AD score PC1	-0.70 ( -0.89 ̶ -0.25)	-0.68 ( -0.83 ̶ -0.45)	-0.67 ( -0.88 ̶ -0.43)		Post-AD score PC1	-0.69 (-0.89 ̶ -0.25)	-0.68 (-0.83 ̶ -0.45)	-0.67 (-0.88 ̶ -0.43)
Post-AD score PC2	-1.45 (-1.56 ̶ -1.28)	-1.45 ( -1.57 ̶ -1.34)	-1.44 ( -1.55 ̶ -1.31)		Post-AD score PC2	-1.45 ( -1.54 ̶ -1.28)	-1.45 (-1.56 ̶ -1.34)	-1.44 (-1.55 ̶ -1.31)
Covariates					Covariates
APOE ε4-carriers	127 (26.96%)	45 (47.87%)	119 (73.91%)		APOE ε4-carriers	76 (23.46%)	41 (46.60%)	112 (76.71%)
Sex, male	199 (42.25%)	56 (59.57%)	70 (43.48%)		Sex, male	140 (43.21%)	55 (62.50%)	64 (42.83%)
Granulocyte proportion	0.59 (0.36 ̶ 0.94)	0.61 (0.24 ̶ 0.83)	0.62 (0.37 ̶ 0.84)		Granulocyte proportion	0.59 (0.36 ̶ 0.94)	0.61 (0.24 - 0.83)	0.62 (0.37 ̶ 0.84)
Years of education					Years of education
0 to 6 years	1 (0.21%)	1 (1.06%)	9 (5.59%)		0 to 6 years	1 (0.31%)	1 (1.14%)	9 (6.16%)
7 to 8 years	35 (7.43%)	10 (10.64%)	22 (13.67%)		7 to 8 years	22 (6.79%)	10 (11.36%)	20 (13.71%)
9 to 12 years	181 (38.43%)	43 (45.74%)	54 (33.54%)		9 to 12 years	125 (38.58%)	39 (44.32%)	51 (34.93%)
13 to 15 years	93 (19.75%)	15 (15.96%)	35 (21.74%)		13 to 15 years	61 (18.83%)	15 (17.04%)	31 (21.23%)
15 or more years	159 (33.76%)	25 (26.6%)	37 (22.98%)		15 or more years	114 (35.18%)	23 (26.14%)	32 (21.92%)
missing	2 (0.42%)	0 (0%)	4 (2.48%)		missing	1 (0.31%)	0 (0%)	3 (2.05%)
Ever smoked	205 (43.52%)	53 (56.38%)	69 (42.86%)		Ever smoked	144 (44.44%)	50 (56.81%)	62 (42.46%)
Data are expressed as median (min-max) for continuous variables or number (%) for categorical variables. AIBL, The Australian Imaging, Biomarker & Lifestyle Flagship Study of Ageing; APOE, apolipoprotein E; AD, Alzheimer's disease; MCI, mild cognitive impairment; PC, principal component.

## Sheet: ST_3
Supplementary Table 3. Description of the CpGs selected by sPLS-DA or LMM and used to estimate the novel DNAm biomarkers pre-D score, post-AD scores, and the longitudinal AD panel in the Betula and AIBL samples.
CpGs selected by linear mixed models that longitudinaly discriminate Alzheimer's disease (AD) cases from controls in the full sample (P < 0.001, |Δβ| > 5% at AD onset). Mean β-values in the Betula after AD onset subsample (0 to 7 years after AD onset; n = 96, 47 AD cases and 49 controls), and AIBL sample (n = 324 controls, n = 88 MCI, n = 146 AD).
Selected CpGs					Betula sample								AIBL sample
	LMM Longitudinal AD panel CpGs	Chromosome	Gene name	DNAm site gene position	LMM estimates at AD onset age (time-scale = 0)	Mean β-value in matched-controls at baseline	Mean β-value in AD cases at baseline	Δβ-values % [(mean AD - controls)*100] at baseline	Mean β-value in matched-controls after AD onset	Mean β-value in AD cases after AD onset	Δβ-values % [(mean AD - controls)*100] after AD onset	p-value *	Mean β-value in controls	Mean β-value in MCI cases	Mean β-value in AD cases	Beta coeff. of logistic regression of AD vs controls	Odds ratio of logistic regression of AD vs controls	p-values of logistic regression of AD vs controls #	Beta coeff. of logistic regression of MCI vs controls	Odds ratio of logistic regression of MCI vs controls	p-values of logistic regression of MCI vs controls #
1	cg25987564	chr4			-0.0722659	0.466712	0.418553	-4.8%	0.46991	0.407009	-6.3%	0.000912287	0.458415	0.466035	0.456771	0.00365281	1.00366	0.978185	-0.0805462	0.922612	0.550791
2	cg10725542	chr3	TM4SF1/TM4SF1-AS1	Body/TSS1500	-0.0994096	0.723301	0.664754	-5.9%	0.708509	0.625037	-8.3%	0.000819215	0.695049	0.701471	0.682588	-0.0527148	0.948651	0.671565	0.0889866	1.09307	0.487997
3	cg09568353	chr13			-0.0595387	0.657596	0.618216	-3.9%	0.681839	0.618558	-6.3%	0.000761465	0.661742	0.679364	0.664387	-0.0782656	0.924719	0.545319	0.190702	1.2101	0.150038
4	cg05470393	chr2	ICOS	TSS200	-0.0512085	0.284251	0.257065	-2.7%	0.282959	0.236159	-4.7%	0.000434746	0.299621	0.300514	0.285576	-0.293261	0.745827	0.0262699	-0.0467684	0.954308	0.720706
5	cg16621833	chr6	VGLL2	Body	-0.0524556	0.183517	0.146003	-3.8%	0.193512	0.141897	-5.2%	0.00045781	0.15052	0.142853	0.146036	-0.174508	0.83987	0.227214	-0.198796	0.819717	0.181496
6	cg09506029	chr19			-0.0561694	0.362629	0.319549	-4.3%	0.373231	0.30585	-6.7%	0.000409028	0.351066	0.348327	0.348916	-0.137761	0.871306	0.270523	-0.103226	0.901923	0.410718
7	cg20378977	chr20			-0.0503298	0.380224	0.343491	-3.7%	0.378137	0.33098	-4.7%	5.44e-05	0.383236	0.387109	0.389234	0.0919695	1.09633	0.481788	0.113778	1.1205	0.388219
8	cg16135989	chr5	RP11-375B1.2	TSS200	-0.071552	0.366078	0.316852	-4.9%	0.374845	0.311377	-6.3%	0.000331369	0.307602	0.2958	0.316766	-0.0409494	0.959878	0.753074	-0.132037	0.876309	0.312505
9	cg06062604	chr6			-0.0919333	0.446981	0.381691	-6.5%	0.459223	0.362719	-9.7%	0.000177687	0.459191	0.424264	0.443742	-0.0584661	0.94321	0.645089	-0.306518	0.736005	0.0202034
10	cg07983575	chr16			-0.0579945	0.593329	0.549261	-4.4%	0.605954	0.548505	-5.7%	0.000313811	0.608878	0.598065	0.612721	-0.0455018	0.955518	0.719435	-0.212455	0.808596	0.0927362
11	cg01903861	chr1	TMEM54	Body	0.0527108	0.61195	0.646539	3.5%	0.604335	0.652676	4.8%	0.000882668	0.642066	0.625888	0.642163	0.0119942	1.01207	0.925368	-0.218971	0.803345	0.0872482
12	cg19562439	chr4	PPP2R2C	5'UTR	0.0841408	0.698778	0.766169	6.7%	0.699055	0.779136	8%	2.8e-05	0.74536	0.731869	0.749528	-0.00619577	0.993823	0.961754	-0.203358	0.815986	0.108257
13	cg11566256	chr16	HYDIN	TSS1500	-0.0918705	0.469401	0.402161	-6.7%	0.490261	0.394377	-9.6%	0.000241318	0.443031	0.402899	0.440222	-0.105164	0.900177	0.40714	-0.360206	0.697533	0.00569081
14	cg20571420	chr22	TOP1P2/PIWIL3	TSS200/5'UTR	-0.0655393	0.318965	0.270651	-4.8%	0.332889	0.264115	-6.9%	0.000933012	0.316316	0.30683	0.307471	-0.240659	0.78611	0.0734264	-0.0863705	0.917254	0.507198
15	cg14181112	chr12	POLE	Body	-0.1365	0.655507	0.532767	-12.3%	0.653017	0.530852	-12.2%	0.000201632	0.608522	0.579999	0.595893	-0.24554	0.782282	0.0718663	-0.223022	0.800097	0.0925757
16	cg02192673	chr4	NPFFR2	1stExon;5'UTR	-0.086205	0.512103	0.465599	-4.7%	0.519757	0.464052	-5.6%	0.000405196	0.517649	0.505835	0.516353	0.00415009	1.00416	0.973459	-0.146012	0.864147	0.239916
17	cg00113321	chr7	PTPRN2	Body	-0.0571772	0.859923	0.814124	-4.6%	0.871517	0.81431	-5.7%	2.81e-05	0.862037	0.861894	0.856751	-0.0650103	0.937058	0.595962	0.0239009	1.02419	0.844196
18	cg02329527	chr3	EFHB	1stExon	0.0528265	0.564314	0.617163	5.3%	0.566913	0.614705	4.8%	0.000337635	0.624661	0.618649	0.616675	-0.222687	0.800365	0.10218	-0.0573465	0.944267	0.664464
19	cg22595443	chr10			0.0656888	0.572464	0.62787	5.5%	0.566957	0.635795	6.9%	3.42e-05	0.635951	0.642706	0.643764	0.163435	1.17755	0.211103	0.210092	1.23379	0.10942
20	cg08082436	chr16	RBBP6	TSS1500	-0.0811056	0.745073	0.696231	-4.9%	0.75254	0.670715	-8.2%	0.000341353	0.741997	0.721291	0.712689	-0.373381	0.688403	0.00807569	-0.255682	0.774388	0.040839
21	cg02460622	chr19	OSCAR/NDUFA3	TSS150/Body	-0.0632137	0.328938	0.276263	-5.3%	0.325471	0.263918	-6.2%	0.000109421	0.28085	0.300086	0.282764	-0.0223941	0.977855	0.852571	0.142203	1.15281	0.256881
22	cg01571896	chr16			-0.104897	0.590186	0.512778	-7.7%	0.598373	0.496453	-10.2%	3.56e-06	0.518382	0.528663	0.520782	-0.0795256	0.923554	0.52822	0.027035	1.0274	0.832588
23	cg20234172	chr7	IQUB	Body	-0.0832427	0.655746	0.611659	-4.4%	0.681208	0.588511	-9.3%	0.000303974	0.657224	0.654436	0.653146	0.0405513	1.04138	0.747067	-0.00546213	0.994553	0.965615
24	cg16662370	chr5	ANKH	Body	-0.0557578	0.723768	0.678226	-4.6%	0.714621	0.66924	-4.5%	0.000892368	0.73913	0.71855	0.721782	-0.183964	0.831966	0.176199	-0.212455	0.808597	0.112975
25	cg17520027	chr1	NR5A2	Body	0.0543292	0.567873	0.602028	3.4%	0.571613	0.613819	4.2%	0.000903954	0.595758	0.577448	0.604141	0.113892	1.12063	0.364182	-0.167882	0.845453	0.195364
26	cg05702723	chr4	PITX2	TSS1500	0.0559795	0.649237	0.699179	5%	0.656645	0.704693	4.8%	0.000578552	0.685754	0.68526	0.69181	-0.0228033	0.977455	0.856955	-0.00488359	0.995128	0.969398
27	cg07081739	chr6	PRSS16	TSS1500	-0.0726234	0.592164	0.535677	-5.6%	0.58995	0.531781	-5.8%	0.000746033	0.53766	0.534792	0.517485	-0.139854	0.869485	0.304757	0.0333761	1.03394	0.801909
28	cg14760149	chr1			0.0677525	0.668747	0.741629	7.3%	0.673712	0.743832	7%	8.56e-05	0.746041	0.751173	0.744189	-0.104777	0.900526	0.441758	0.0566736	1.05831	0.673022
29	cg25621630	chr8			-0.0739902	0.750729	0.696917	-5.4%	0.7606	0.689751	-7.1%	0.000115947	0.751707	0.77832	0.756166	-0.00366181	0.996345	0.975933	0.27464	1.31606	0.0468165
30	cg07828189	chr1	BRINP2	5'UTR	-0.0761494	0.52614	0.484853	-4.1%	0.543468	0.478017	-6.5%	0.000865503	0.511341	0.521687	0.501022	-0.0434762	0.957455	0.716548	0.117447	1.12462	0.345922
31	cg07951674	chr14	BCL11B	Body	-0.055202	0.708074	0.680698	-2.7%	0.713031	0.649342	-6.4%	2.43e-05	0.690479	0.699961	0.681974	0.0391372	1.03991	0.76535	0.231395	1.26036	0.0908482
32	cg19608990	chr7			0.0566753	0.836206	0.864579	2.8%	0.830744	0.86667	3.6%	0.000171996	0.862832	0.879423	0.879801	0.208435	1.23175	0.142972	0.299588	1.3493	0.0474303
33	cg15889617	chr19	DPF1	Body	-0.0529076	0.371364	0.332431	-3.9%	0.359249	0.319074	-4%	0.000505272	0.369062	0.387741	0.372832	0.102614	1.10806	0.422152	0.240215	1.27152	0.0577565
34	cg25731534	chr19	UNC13A	TSS1500	0.0652938	0.399439	0.442351	4.3%	0.397802	0.443104	4.5%	1.33e-05	0.436809	0.422233	0.43975	0.00432664	1.00434	0.972694	-0.273298	0.760866	0.0379558
35	cg01855272	chr1	EPHA10	Body	0.0700021	0.151783	0.210687	5.9%	0.142282	0.213592	7.1%	0.000293272	0.194585	0.18146	0.1846	-0.122622	0.884598	0.34388	-0.186008	0.830267	0.163873
36	cg04110945	chr11	SOX6	Body;5'UTR	-0.0554498	0.635206	0.60933	-2.6%	0.669868	0.618852	-5.1%	0.000967729	0.661615	0.670246	0.663139	-0.217416	0.804595	0.106475	0.0408216	1.04167	0.765354
37	cg12934659	chr8			-0.071522	0.770364	0.718946	-5.1%	0.773841	0.706728	-6.7%	1.1e-05	0.73461	0.723709	0.736787	-0.029038	0.97138	0.823069	-0.201703	0.817338	0.109006
38	cg03733979	chr20			-0.0551897	0.456382	0.410666	-4.6%	0.454311	0.403276	-5.1%	0.000374257	0.471018	0.470539	0.463139	-0.0639812	0.938023	0.614078	0.000582535	1.00058	0.996248
39	cg04196110	chr12			0.0660269	0.514832	0.552559	3.8%	0.513519	0.557737	4.4%	0.000286388	0.554924	0.550889	0.564599	-0.00634112	0.993679	0.960171	-0.0830513	0.920304	0.502668
40	cg10403239	chr19	LOC284395	Body	-0.0585634	0.489263	0.451615	-3.8%	0.504718	0.447239	-5.7%	0.000619673	0.512471	0.517591	0.511903	0.010523	1.01058	0.934864	0.0641655	1.06627	0.615782
41	cg15830714	chr14			-0.103146	0.391204	0.328904	-6.2%	0.408291	0.313141	-9.5%	0.000208563	0.39681	0.390706	0.383278	-0.194399	0.823329	0.138936	-0.069098	0.933235	0.593147
42	cg18595780	chr6			0.0767406	0.200952	0.265468	6.5%	0.197838	0.269126	7.1%	0.000365702	0.191858	0.196113	0.201359	0.231971	1.26108	0.0675202	0.13585	1.14551	0.279021
43	cg23379980	chr19			-0.0513485	0.292128	0.249167	-4.3%	0.2869	0.23092	-5.6%	4.78e-05	0.27993	0.267435	0.270729	-0.152022	0.858969	0.256117	-0.0423385	0.958545	0.741905
44	cg04876208	chr15			-0.0689532	0.487644	0.449836	-3.8%	0.502331	0.434344	-6.8%	0.000248429	0.503058	0.513478	0.491056	-0.0842784	0.919175	0.534748	0.08127	1.08466	0.529387
45	cg04793268	chr11	OVCH2	TSS1500	-0.0546414	0.273255	0.246602	-2.7%	0.280249	0.231281	-4.9%	0.000145298	0.283667	0.289316	0.28191	-0.0430189	0.957893	0.749825	0.0639941	1.06609	0.639283
46	cg23894058	chr19	KLK12	Body	0.0888561	0.549736	0.626761	7.7%	0.56034	0.633026	7.3%	4.95e-05	0.611548	0.620954	0.61284	0.000869814	1.00087	0.994537	0.0967096	1.10154	0.448272
47	cg26989544	chr10			-0.0673364	0.200301	0.161573	-3.9%	0.213327	0.158114	-5.5%	0.000503953	0.16831	0.159513	0.15268	-0.137752	0.871315	0.310175	-0.127576	0.880226	0.345113
48	cg16927189	chr6			-0.0623718	0.63167	0.595427	-3.6%	0.644621	0.583633	-6.1%	0.000851918	0.621297	0.611178	0.619626	-0.0477548	0.953368	0.704254	-0.151153	0.859716	0.228847
49	cg16398511	chr6			0.0810595	0.220375	0.292699	7.2%	0.213332	0.290824	7.7%	0.00016682	0.230466	0.232648	0.239283	0.212303	1.23652	0.0994565	0.112121	1.11865	0.375049
50	cg20783319	chr11	NCAM1	TSS1500	0.052321	0.159378	0.202957	4.4%	0.170465	0.212007	4.2%	0.000890436	0.171288	0.168474	0.185044	0.0818084	1.08525	0.522288	-0.0236568	0.976621	0.856304
51	cg23926820	chr12	PPFIA2	Body	-0.0668449	0.442145	0.384283	-5.8%	0.460565	0.39913	-6.1%	0.000190268	0.437687	0.426523	0.454	0.082705	1.08622	0.505692	-0.121367	0.885709	0.32922
52	cg14348524	chr5			-0.0539887	0.791038	0.753769	-3.7%	0.801577	0.751186	-5%	0.000757316	0.78904	0.801558	0.789716	0.0235973	1.02388	0.849649	0.188048	1.20689	0.155188
53	cg03369398	chr12			-0.0577503	0.703219	0.675184	-2.8%	0.717001	0.664297	-5.3%	0.000369608	0.706994	0.718045	0.7056	-0.0898146	0.914101	0.487475	0.086624	1.09049	0.512037
54	cg10545482	chr4	NPFFR2	5'UTR;1stExon	-0.067955	0.516536	0.479038	-3.7%	0.519657	0.474294	-4.5%	0.00097202	0.503842	0.494868	0.499609	-0.0394033	0.961363	0.753564	-0.128682	0.879254	0.296927
55	cg25966908	chr7			-0.0623134	0.48862	0.450212	-3.8%	0.495608	0.446267	-4.9%	0.000643032	0.48886	0.468358	0.476647	-0.132488	0.875914	0.305974	-0.247326	0.780886	0.0660668
56	cg15246131	chr10	STK32C	Body	-0.0887892	0.688845	0.607587	-8.1%	0.668349	0.585813	-8.3%	0.000834752	0.680044	0.6883	0.655253	-0.00767442	0.992355	0.952792	0.112474	1.11904	0.372619
57	cg18467790	chr7	RADIL	Body	-0.255715	0.72468	0.522066	-20.3%	0.710196	0.535393	-17.5%	0.000472493	0.614867	0.683803	0.672444	0.163674	1.17783	0.199642	0.249325	1.28316	0.0654505
58	cg17775063	chr16			-0.0634827	0.540081	0.50029	-4%	0.554194	0.483802	-7%	0.000207609	0.550098	0.566965	0.552512	-0.117518	0.889124	0.371266	0.14695	1.1583	0.264157
59	cg17154975	chr12	GPR133	Body	-0.0534007	0.723938	0.685434	-3.9%	0.727605	0.677191	-5%	0.000283209	0.732014	0.73327	0.729856	-0.0247069	0.975596	0.843927	0.0235681	1.02385	0.853801
60	cg02347677	chr19			-0.0534614	0.559691	0.526949	-3.3%	0.567469	0.522031	-4.5%	0.000522815	0.587848	0.577489	0.5695	-0.189901	0.827041	0.141319	-0.0896397	0.914261	0.484582
61	cg00055486	chr2	AGAP1	Body	-0.0779966	0.548727	0.501691	-4.7%	0.544042	0.473276	-7.1%	0.000422494	0.536326	0.546007	0.536347	0.0526203	1.05403	0.684879	0.113001	1.11963	0.381831
62	cg14745722	chr20			-0.060049	0.473895	0.429802	-4.4%	0.469362	0.406808	-6.3%	0.000114882	0.446642	0.444781	0.44271	-0.0199127	0.980284	0.878652	0.0417268	1.04261	0.753087
63	cg03688665	chr18	MAPK4	5'UTR;Body	-0.0694694	0.744256	0.686295	-5.8%	0.764823	0.681016	-8.4%	0.000172872	0.740953	0.744494	0.732563	-0.0821544	0.92113	0.502485	0.0530442	1.05448	0.668308
64	cg24627036	chr15	SYNM	TSS1500	-0.0595854	0.701292	0.670657	-3.1%	0.703586	0.650566	-5.3%	0.000203567	0.693142	0.685319	0.703777	0.143159	1.15391	0.294979	-0.0414699	0.959378	0.755749
65	cg08310008	chr12			-0.0512599	0.464253	0.429379	-3.5%	0.480452	0.423223	-5.7%	0.000768762	0.478256	0.486647	0.480821	-0.0650028	0.937065	0.609761	0.00337514	1.00338	0.979052
66	cg11015557	chr12	POLE	Body	-0.0534502	0.425296	0.386808	-3.8%	0.414713	0.367371	-4.7%	0.000229546	0.44817	0.427829	0.424281	-0.322167	0.724577	0.0333274	-0.278055	0.757255	0.0713886
67	cg10919053	chr1			-0.202041	0.415274	0.241042	-17.4%	0.410097	0.234428	-17.6%	0.000498053	0.373664	0.332445	0.368936	-0.046814	0.954265	0.717164	-0.242577	0.784603	0.0781578
68	cg13646708	chr11			-0.0538998	0.322416	0.290201	-3.2%	0.334952	0.290058	-4.5%	8.95e-05	0.321486	0.324043	0.318015	-0.0407282	0.96009	0.752416	-0.0153937	0.984724	0.900809
69	cg00380954	chr1			0.0516162	0.651334	0.6939	4.3%	0.665537	0.711044	4.6%	0.000688837	0.700379	0.71736	0.709035	0.0602289	1.06208	0.640055	0.25608	1.29186	0.0697807
70	cg17107388	chr16	NDRG4	TSS1500;Body	-0.090609	0.681869	0.605438	-7.6%	0.677009	0.5975	-8%	0.00079597	0.576012	0.576256	0.592777	0.0140318	1.01413	0.914805	-0.0435194	0.957414	0.736792
71	cg17006797	chr2			-0.0810299	0.45354	0.414256	-3.9%	0.457282	0.393599	-6.4%	7.27e-05	0.458845	0.435232	0.4533	-0.0715143	0.930983	0.569571	-0.227983	0.796138	0.0754943
72	cg21565543	chr6			-0.0607162	0.848716	0.80627	-4.2%	0.85606	0.793021	-6.3%	0.000167301	0.827666	0.829154	0.820535	0.0337509	1.03433	0.788593	0.0517044	1.05306	0.684493
73	cg10604480	chr2			-0.0658491	0.880776	0.847732	-3.3%	0.883091	0.821692	-6.1%	0.000959908	0.876434	0.881941	0.866907	-0.0742842	0.928408	0.570213	0.0497649	1.05102	0.716632
CpGs selected by sPLS-DA in the long before AD onset subsample (16 to 10 years before AD onset), with a balanced error rate of 0.15. Mean β-values in the Betula long before AD onset subsample (n = 40, 21 AD cases and 19 controls), and AIBL sample (n = 324 controls, n = 88 MCI, n = 146 AD).
Selected CpGs					Betula sample								AIBL sample
	sPLS-DA Pre-AD score (unique PC) CpGs	Chromosome (chr)	Gene name	DNAm site gene position	sPLS-DA PC weights	Mean β-value in matched-controls long before AD onset		Mean β-value in AD cases long before AD onset		Δβ-values % [(mean AD - controls)*100] long before AD onset		p-value $	Mean β-value in controls	Mean β-value in MCI cases	Mean β-value in AD cases	Beta of logistic regression of AD vs controls	Odds ratio of logistic regression of AD vs controls	p-values of logistic regression of AD vs controls #	Beta coeff. of logistic regression of MCI vs controls	Odds ratio of logistic regression of MCI vs controls	p-values of logistic regression of MCI vs controls #
1	cg19250304	chr10	PITRM1	TSS1500	0.7035	0.4422		0.545737		10.4 %		1e-06	0.552126	0.56451	0.563098	0.12876	1.13742	0.297677	0.129461	1.13821	0.294104
2	cg23423419	chr18			-0.612	0.843202		0.72881		-11.4 %		2e-06	0.79623	0.795618	0.795369	-0.0177563	0.9824	0.889723	0.0194093	1.0196	0.878291
3	cg07019595	chr6			-0.3073	0.906975		0.887724		-1.9 %		9e-06	0.902969	0.898796	0.901352	-0.0933233	0.910899	0.464659	-0.289534	0.748613	0.0228472
4	cg19766835	chr8	RYR2/RP11-48B3.4	Body/TSS1500	-0.1288	0.946968		0.934008		-1.3 %		3e-05	0.933496	0.932873	0.933481	0.113175	1.11983	0.370768	0.013005	1.01309	0.918281
5	cg06012410	chr8	EXTL3	5'UTR	-0.1201	0.89738		0.873007		-2.4 %		2e-05	0.898147	0.897474	0.898741	0.055876	1.05747	0.671985	-0.0377254	0.962977	0.77218
6	cg05842220	chr16	MGRN1	Body;3'UTR	-0.0646	0.916663		0.898719		-1.8 %		2e-05	0.921581	0.920581	0.920426	-0.100722	0.904184	0.418901	-0.0689221	0.933399	0.584512
7	cg17366197	chr9	IPPK	TSS1500	-0.0296	0.94768		0.932651		-1.5 %		3e-05	0.930361	0.932204	0.930885	0.236482	1.26679	0.0882081	0.19157	1.21115	0.17542
CpGs selected by sPLS-DA in the after AD onset subsample ( 0 to 7 years after AD onset), with a balanced error rate of 0.30. Mean β-values in the Betula after AD onset subsample (n = 96, 47 AD cases and 49 controls), and AIBL sample (n = 324 controls, n = 88 MCI, n = 146 AD).
Selected CpGs					Betula sample								AIBL sample
	sPLS-DA Post-AD score PC1 CpGs	Chromosome	Gene name	DNAm site gene position	sPLS-DA PC weights	Mean β-value in matched-controls after AD onset		Mean β-value in AD cases after AD onset		Δβ-values % [(mean AD - controls)*100] after AD onset		p-value $	Mean β-value in controls	Mean β-value in MCI cases	Mean β-value in AD cases	Beta of logistic regression of AD vs controls	Odds ratio of logistic regression of AD vs controls	p-values of logistic regression of AD vs controls #	Beta coeff. of logistic regression of MCI vs controls	Odds ratio of logistic regression of MCI vs controls	p-values of logistic regression of MCI vs controls #
1	cg23379980	chr19			-0.770773	0.2869		0.23092		-5.6%		8e-06	0.27993	0.267435	0.270729	-0.152022	0.858969	0.256117	-0.0423385	0.958545	0.741905
2	cg03688665	chr18	MAPK4	5'UTR;Body	-0.63711	0.764823		0.681016		-8.4%		1e-05	0.740953	0.744494	0.732563	-0.0821544	0.92113	0.502485	0.0530442	1.05448	0.668308
	sPLS-DA Post-AD score PC2 CpGs	Chromosome	Gene name	DNAm site gene position	sPLS-DA PC weights	Mean β-value in matched-controls after AD onset		Mean β-value in AD cases after AD onset		Δβ-values % [(mean AD - controls)*100] after AD onset		p-value $	Mean β-value in controls	Mean β-value in MCI cases	Mean β-value in AD cases	Beta of logistic regression of AD vs controls	Odds ratio of logistic regression of AD vs controls	p-values of logistic regression of AD vs controls #	Beta coeff. of logistic regression of MCI vs controls	Odds ratio of logistic regression of MCI vs controls	p-values of logistic regression of MCI vs controls #
1	cg11339718	chr16	CBFA2T3	5'UTR;Body	-0.592355	0.972149		0.966216		-0.6%		0.000203072	0.970797	0.969468	0.970894	0.111967	1.11848	0.389044	-0.107852	0.897761	0.396896
2	cg08732693	chr4	CCDC158	TSS1500	-0.454581	0.925911		0.902201		-2.4%		6e-05	0.944616	0.935748	0.940334	-0.131582	0.876707	0.309885	-0.223091	0.800042	0.0729286
3	cg22519601	chr17	TIMP2	Body;5'UTR	0.288479	0.961159		0.968354		0.7%		0.000289967	0.965621	0.963588	0.966617	0.116249	1.12328	0.384813	-0.0436309	0.957307	0.731507
4	cg12934659	chr8			-0.240268	0.773841		0.706728		-6.7%		0.000181477	0.73461	0.723709	0.736787	-0.029038	0.97138	0.823069	-0.201703	0.817338	0.109006
5	cg19622269	chr17	DHX33	TSS1500	0.230136	0.96783		0.974228		0.6%		0.00244209	0.970081	0.970544	0.971416	0.113048	1.11969	0.376634	0.0927494	1.09719	0.478485
6	cg12765716	chr12	TRPV4	5'UTR	-0.226259	0.67761		0.650438		-2.7%		0.000873887	0.701363	0.69847	0.697292	0.036174	1.03684	0.7599	-0.0244184	0.975877	0.840268
7	cg24858591	chr3	KIAA1143/KIF15	TSS1500/Body	0.223601	0.0136171		0.0179112		0.4%		5.8e-05	0.0151587	0.0159989	0.0171043	0.316779	1.3727	0.0317148	0.107489	1.11348	0.399679
8	cg21530267	chr5	PCDHB3	1stExon	-0.192668	0.664658		0.598636		-6.6%		0.0163738	0.657999	0.68008	0.639354	-0.22142	0.80138	0.101789	0.0759291	1.07889	0.558452
9	cg21581283	chr12	NCOR2	Body	-0.165333	0.985994		0.982539		-0.3%		0.000907647	0.985781	0.986717	0.986429	0.0695952	1.07207	0.593019	0.141731	1.15227	0.280962
10	cg20419072	chr6	ELOVL5	TSS200	-0.161733	0.128891		0.120476		-0.8%		0.00661704	0.136124	0.139353	0.139326	0.368571	1.44567	0.0034627	0.279357	1.32228	0.0380091
11	cg12800939	chr3	C3orf17	Body	0.121042	0.975513		0.979963		0.4%		0.000204582	0.980876	0.979845	0.981197	-0.0133456	0.986743	0.918769	-0.0069773	0.993047	0.951464
12	cg14886235	chr19	TMEM143/SYNGR4	TSS1500/5'UTR;1stExon	-0.110053	0.0332455		0.0295651		-0.4%		0.0299902	0.0317833	0.0324911	0.0307882	-0.235727	0.789997	0.0849088	0.0267537	1.02711	0.836944
13	cg22149683	chr3	CACNA1D	Body	-0.10153	0.882578		0.827655		-5.5%		0.00208302	0.850322	0.852502	0.853073	0.0808156	1.08417	0.529348	0.0575198	1.05921	0.658318
14	cg22279585	chr16			-0.0707589	0.866509		0.839653		-2.7%		0.000174014	0.861088	0.858105	0.858452	-0.0496205	0.951591	0.696119	-0.0815955	0.921645	0.498325
15	cg08030625	chr16	ANKS4B	TSS200	-0.0623843	0.948011		0.932811		-1.5%		0.00052411	0.944017	0.944796	0.941727	-0.251846	0.777365	0.0455816	-0.0245001	0.975798	0.86083
16	cg07801332	chr16	ZNF689	Body	-0.0442062	0.0189658		0.0160117		-0.3%		0.00616225	0.0177397	0.0176413	0.0172809	0.0199004	1.0201	0.880643	-0.0129222	0.987161	0.918592
17	cg03100046	chr14	MAP4K5	Body	-0.0416537	0.966847		0.95915		-0.8%		0.000796815	0.956951	0.957376	0.956037	-0.152656	0.858425	0.255363	0.0686135	1.07102	0.602362
18	cg00805294	chr1	TBX15	Body	-0.03877	0.941729		0.92821		-1.4%		0.0015498	0.913885	0.912096	0.915937	-0.0404571	0.96035	0.756548	-0.0582822	0.943384	0.64309
19	cg26976707	chr11			-0.0383402	0.949699		0.943488		-0.6%		0.00491106	0.944696	0.94377	0.943334	-0.100149	0.904703	0.417807	-0.115254	0.89114	0.347624
20	cg03181618	chr2	WDSUB1	Body	-0.0367026	0.965145		0.961463		-0.4%		0.0291317	0.961139	0.960492	0.960666	-0.104401	0.900864	0.42375	-0.0878084	0.915936	0.490857
21	cg09228095	chr2			-0.033781	0.0936936		0.0631516		-3.1%		0.000898869	0.0847957	0.0986971	0.0724168	-0.261196	0.77013	0.0421095	0.192489	1.21226	0.0957693
22	cg09823652	chr12			-0.0306261	0.972198		0.967424		-0.5%		0.0047541	0.953942	0.952499	0.95447	0.182878	1.20067	0.170284	-0.0847982	0.918698	0.50311
23	cg04836851	chr5	PCDHB16	1stExon	-0.0197451	0.579015		0.516772		-6.2%		0.00255921	0.564432	0.581631	0.561406	-0.0761108	0.926714	0.560896	0.145772	1.15693	0.241649
24	cg27015792	chr6	RP5-826L7.1	TSS1500	-0.0145571	0.754824		0.717738		-3.7%		0.00300431	0.773195	0.769969	0.773472	-0.10082	0.904096	0.404994	-0.104091	0.901143	0.397422
25	cg05307400	chr11	SBF2	Body	-0.00979434	0.916955		0.898937		-1.8%		0.00494879	0.920816	0.914274	0.921736	-0.0422497	0.95863	0.746973	-0.147504	0.862859	0.264761
AD, Alzheimer's disease; AIBL, The Australian Imaging, Biomarker & Lifestyle Flagship Study of Ageing (AIBL) study; DNAm, DNA methylation; LMM, linear mixed model; sPLS-DA, partial least squares discriminant analysis. Annotation of gene names and DNAm site gene positions (Body, TSS1500, TSS200, 3'UTR, 1stExon, or 5'UTR) according to University of California Santa Cruz (UCSC) in the Infinium Methy…

## Sheet: ST_4
Supplementary Table 4. Pearson correlation (gray panel) and partial correlation (white panel) adjusting for chronological age between variables, based on the baseline time-point of each participant (n = 101, 50 AD cases and 51 sex- and age-matched controls) of the Betula sample; except for sex differences, analyzed by t-test or analysis of covariance when adjusting for chronological age.
Gray panel: Pearson correlation (r) / White panel: partial correlation (PC)	Longitudinal AD panel	Post-AD score principal component 1	Post-AD score principal component 2	Pre-AD score	RTL slope	Hannum	Horvath	PhenoAge	ΔHannum	ΔHorvath	ΔphenoAge	DunedinPACE	Granulocyte proportion	Sex	Chronological age
Longitudinal AD panel	—	r = 0.520 ***	r = 0.439 ***	r = 0.152	r = 0.033	r = 0.119	r = 0.136	r = 0.154	r = -0.076	r = -0.028	r = 0.012	r = -0.081	r = 0.084	F = -21.107, M = -21.428	r = 0.153
		p = 2.41E-08	p = 4.49E-06	p = 0.130	p = 0.741	p = 0.237	p = 0.176	p = 0.123	p = 0.447	p = 0.778	p = 0.908	p = 0.421	p = 0.401	p = 0.754	p = 0.127
Post-AD score principal component 1	PC = 0.534 ***	—	r = 0.024	r = 0.116	r = -0.044	r = -0.034	r = -0.013	r = -0.065	r = 0.030	r = 0.051	r = -0.025	r = -0.105	r = 0.025	F = -0.666, M = -0.657	r = -0.050
	p = 1.01E-08		p = 0.809	p = 0.246	p = 0.662	p = 0.732	p = 0.895	p = 0.517	p = 0.762	p = 0.612	p = 0.807	p = 0.297	p = 0.803	p = 0.645	p = 0.622
Post-AD score principal component 2	PC = 0.444 ***	PC = 0.024	—	r = 0.118	r = -0.008	r = 0.005	r = -0.090	r = 0.036	r = 0.010	r = -0.120	r = 0.053	r = 0.130	r = 0.158	F = -1.420, M = -1.433	r = -0.002
	p = 3.69E-06	p = 0.811		p = 0.239	p = 0.939	p = 0.963	p = 0.369	p = 0.717	p = 0.924	p = 0.232	p = 0.600	p = 0.196	p = 0.113	p = 0.144	p = 0.985
Pre-AD score	PC = 0.140	PC = 0.121	PC = 0.119	—	r = -0.003	r = -0.009	r = 0.024	r = 0.027	r = -0.155	r = -0.092	r = -0.080	r = 0.015	r = -0.116	F = -0.722, M = -0.731	r = 0.090
	p = 0.164	p = 0.228	p = 0.240		p = 0.973	p = 0.928	p = 0.809	p = 0.786	p = 0.121	p = 0.360	p = 0.425	p = 0.884	p = 0.250	p = 0.744	p = 0.372
RTL slope	PC = 0.045	PC = -0.048	PC = -0.008	PC = 0.003	—	r = 0.111	r = 0.126	r = 0.029	r = 0.280 **	r = 0.277 **	r = 0.141	r = -0.015	r = -0.116	F = -0.006, M = -0.005	r = -0.075
	p = 0.658	p = 0.634	p = 0.936	p = 0.975		p = 0.268	p = 0.212	p = 0.775	p = 0.005	p = 0.005	p = 0.162	p = 0.884	p = 0.249	p = 0.898	p = 0.460
Hannum	PC = -0.002	PC = 0.007	PC = 0.009	PC = -0.128	PC = 0.274	—	r = 0.845 ***	r = 0.824 ***	r = 0.158	r = 0.058	r = 0.105	r = 0.476 ***	r = -0.002	F = 59.976, M = 62.694	r = 0.783 ***
	p = 0.985	p = 0.944	p = 0.922	p = 0.203	p = 0.006		p = 2.20E-16	p = 2.20E-16	p = 0.115	p = 0.563	p = 0.298	p = 0.0000005	p = 0.986	p = 0.107	p = 2.20E-16
Horvath	PC = 0.035	PC = 0.034	PC = -0.131	PC = - 0.062	PC = 0.267 **	PC = 0.638 ***	—	r = 0.781 ***	r = 0.015	r = 0.334 ***	r = 0.108	r = 0.260 **	r = -0.161	F = 75.469, M = 77.656	r = 0.736 ***
	p = 0.732	p = 0.733	p = 0.193	p = 0.539	p = 0.007	p = 8.9E-13		p = 2.20E-16	p = 0.877	p = 0.0006	p = 0.282	p = 0.009	p = 0.106	p = 0.319	p = 2.20E-16
PhenoAge	PC = 0.064	PC = -0.042	PC = 0.055	PC = -0.055	PC = 0.120	PC = 0.598 ***	PC = 0.532 ***	—	r = 0.003	r = 0.052	r = 0.423 ***	r = 0.448 ***	r = 0.106	F = 60.708, M = 63.131	r = 0.725 ***
	p = 0.526	p = 0.674	p = 0.587	p = 0.588	p = 0.232	p = 4.9E-11	p = 1.2E-08		p = 0.972	p = 0.601	p = 0.00001	p = 0.000003	p = 0.290	p = 0.203	p = 2.20E-16
ΔHannum	PC = -0.002	PC = 0.007	PC = 0.009	PC = -0.128	PC = 0.274 **	PC = -0.758 ***	PC = 0.638 ***	PC = 0.598 ***	—	r = 0.704 ***	r = 0.650 ***	r = 0.275 **	r = -0.003	F = -12.060, M = -9.361	r = -0.490 ***
	p = 0.985	p = 0.944	p = 0.922	p = 0.203	p = 0.006	p = 7E-20	p = 8.9E-13	p = 5E-11		p = 2.22 -16	p = 1.97E-13	p = 0.005	p = 0.976	p = 0.009 **	p = 1.98E-07
ΔHorvath	PC = 0.035	PC = 0.034	PC = -0.131	PC = -0.062	PC = 0.267 **	PC = 0.638 ***	PC = -0.666 ***	PC = 0.532 ***	PC = 0.638 ***	—	r = 0.588 ***	r = 0.009	r = -0.220 *	F = 3.433, M = 5.601	r = -0.392 ***
	p = 0.732	p = 0.733	p = 0.193	p = 0.540	p = 0.007	p = 8.9E-13	p = 4.2E-14	p = 1.2E-08	p = 8.95E-13		p = 9.89E-11	p = 0.931	p = 0.027	p = 0.220	p = 0.00005
ΔphenoAge	PC = 0.064	PC = -0.042	PC = 0.055	PC = -0.055	PC = 0.120	PC = 0.598 ***	PC = 0.532 ***	PC = 0.532 ***	PC = 0.598 ***	PC = 0.532 ***	—	r = 0.292 **	r = 0.146	F = -11.328, M = -8.924	r = -0.317 **
	p = 0.526	p = 0.674	p = 0.587	p = 0.587	p = 0.232	p = 5E-11	p = 1.2E-08	p = 1.2E-08	p = 4.98E-11	p = 1.24E-08		p = 0.003	p = 0.145	p = 0.094	p = 0.001
DunedinPACE	PC = -0.124	PC = -0.096	PC = 0.134	PC = -0.008	PC = 0.039	PC = 0.469 ***	PC = 0.118	PC = 0.403 ***	PC = 0.469 ***	PC = 0.118	PC = 0.403 ***	—	r = 0.193	F = 1.045, M = 1.072	r = 0.247 *
	p = 0.219	p = 0.344	p = 0.183	p = 0.939	p = 0.958	p = 0.0000009	p = 0.240	p = 0.00003	p = 0.0000009	p = 0.240	p = 0.00003		p = 0.053	p = 0.338	p = 0.013
Granulocyte proportion	PC = 0.085	PC = 0.025	PC = 0.158	PC = -0.116	PC = -0.114	PC = -0.003	PC = -0.239 *	PC = 0.154	PC = -0.003	PC = -0.239 *	PC = 0.154	PC = 0.199 *	—	F = 0.577, M = 0.605	r = 0.001
	p = 0.399	p = 0.804	p = 0.115	p = 0.250	p = 0.260	p = 0.973	p = 0.016	p = 0.126	p = 0.974	p = 0.016	p = 0.126	p = 0.047		p = 0.272	p = 0.993
Sex	F = -24.595, M = -24.917	F = -0.634, M = -0.624	F = -1.419, M = -1.432	F = -0.796, M = -0.805	F = 0.002, M = 0.002	F = 10.168, M = 12.873	F = 23.693, M = 25.866	F = 6.012, M = 8.419	F = 10.168, M = 12.873	F = 23.69, M = 25.866	F = 6.012, M = 8.419	F = 0.845, M = 0.872	F = 0.577, M = 0.605	—	F = 72.036, M = 72.055
	p = 0.879	p = 0.868	p = 0.406	p = 0.928	p = 0.992	p = 0.046 *	p = 0.251	p = 0.241	p = 0.046 *	p = 0.250	p = 0.241	p = 0.458	p = 0.342		p = 0.990
AD, Alzheimer's disease; ANCOVA, analysis of covariance, F, female; M, male; PC, partial correlation; RTL, relative telomere length. *p < 0.05; **p < 0.01; ***p < 0.001.

## Sheet: ST_5 SF_3
Supplementary Table 5. Linear mixed models estimating longitudinal changes in DNAm-estimated blood cell proprtions between AD cases and sex- and age-matched controls (n = 233, 50 AD cases and 51 controls). Chronological age as time-scale.
Granulocyte proportion	Beta coef.	Std. Error	p-value
(Intercept)	0.542592	0.0222178	< 0.00001	***
APOE ε4-carriers	0.0057541	0.0168736	0.73372
Ever smoked	0.008357	0.0151883	0.58338
Chronological age	0.0021945	0.0008433	0.00985	*
AD	0.0198883	0.0310899	0.52321
AD * Chronological age	-0.0009243	0.0011899	0.43829
Natural Killer cell proportion	Beta coef.	Std. Error	p-value
(Intercept)	0.0485373	0.0058234	< 0.00001	***
APOE ε4-carriers	0.0034672	0.0046158	0.4541
Ever smoked	0.0001022	0.0041797	0.9805
Chronological age	0.0002738	0.0002167	0.2077
AD	-0.0102455	0.0081008	0.2076
AD * Chronological age	0.00061	0.0003053	0.0472	*
Monocyte proportion	Beta coef.	Std. Error	p-value
(Intercept)	0.0720587	0.0053034	< 0.00001	***
APOE ε4-carriers	0.0031867	0.0043181	0.4621
Ever smoked	0.0037737	0.0039384	0.3402
Chronological age	0.0005947	0.0001936	0.0024	**
AD	-0.007311	0.0075003	0.3307
AD * Chronological age	0.0001606	0.0002776	0.5636
CD8+ T cell proportion	Beta coef.	Std. Error	p-value
(Intercept)	0.0897446	0.00952556	< 0.00001	***
APOE ε4-carriers	-0.00927739	0.00801106	0.249
Ever smoked	-0.00369893	0.00732104	0.614
Chronological age	-9.849e-05	0.00034274	0.774
AD	0.00804219	0.0133083	0.546
AD * Chronological age	-0.00064103	0.00048701	0.19
CD4+ T cell proportion	Beta coef.	Std. Error	p-value
(Intercept)	0.195301	0.0125276	< 0.00001	***
APOE ε4-carriers	-0.0067158	0.0111724	0.549
Ever smoked	-0.0037666	0.0102638	0.714
Chronological age	-0.0024529	0.0004346	< 0.00001	***
AD	0.0006525	0.0173403	0.97
AD * Chronological age	0.0003583	0.0006152	0.561
B cell proportion	Beta coef.	Std. Error	p-value
(Intercept)	0.0595985	0.0050133	< 0.00001	***
APOE ε4-carriers	0.0025272	0.003987	0.527519
Ever smoked	-0.0055203	0.0036007	0.128595
Chronological age	-0.0006554	0.000186	0.000517	***
AD	-0.0043722	0.0068473	0.523945
AD * Chronological age	0.000106	0.0002581	0.681832
Chronological age is minimum-zero scaled. Alzheimer's disease (AD), apolipoprotein (APOE) ε4-carriers and Ever smoked are binary terms. Binary terms as AD, are interpreted as the difference between AD and control when all the other covariates are 0. The interaction term permits that the blood cell proportions vary over aging differently between AD cases and controls. . p < 0.1, * p < 0.05, **p < …						Supplementary Figure 3. Linear mixed models estimating longitudinal changes in DNAm-estimated blood cell proprtions of granulocytes (a), Natural Killer cells (b) , monocytes (c), CD8+ Tcells (d), CD4+ Tcells (e), and B cells (f), between AD cases and sex- and age-matched controls (n = 233, 50 AD cases and 51 controls). Chronological age as time-scale.

## Sheet: ST_6_7_8
Supplementary Table 6. Unadjusted linear mixed models, estimating longitudinal changes in the raw DNAm clocks and Δclocks (Δclocks = epigenetic age - chronological age) between AD cases and sex- and age-matched controls (n = 233, 50 AD cases and 51 controls). Chronological age as time-scale.						Supplementary Table 7. Adjusted linear mixed models, estimating longitudinal changes in DNAm Δclocks (Δclocks = epigenetic age - chronological age) between AD cases and sex- and age-matched controls (n = 233, 50 AD cases and 51 controls). Chronological age as time-scale.						Supplementary Table 8. Adjusted linear mixed models estimating longitudinal changes in DNAm Δclocks (Δclocks = epigenetic age - chronological age) between AD cases and sex- and age-matched controls (n = 233, 50 AD cases and 51 sex- and age-matched controls). Time to/after AD as time-scale.
Hannum	Beta coef.	Std. Error	p-value			ΔHannum	Beta coef.	Std. Error	p-value			ΔHannum	Beta coef.	Std. Error	p-value
(Intercept)	48.7251	0.9689	< 0.00001	***		(Intercept)	-6.42909	1.04942	< 0.00001	***		(Intercept)	-14.9032	0.80812	< 0.00001	***
AD	-1.43375	1.35074	0.29			APOE ε4-carriers	0.27553	1.02595	0.7888			APOE ε4-carriers	0.98684	1.10949	0.376
Chronological age, years	0.69795	0.03394	< 0.00001	***		Granulocyte proportion	0.62912	0.22049	0.00483	**		Granulocyte proportion	0.66178	0.22474	0.00369	**
AD * Chronological age	0.07529	0.0476	0.116			Ever smoked	1.17789	0.95087	0.21842			Ever smoked	2.05366	1.04267	0.0518	.
Horvath	Beta coef.	Std. Error	p-value			AD	-1.65579	1.42551	0.24708			AD	-0.02734	1.01653	0.97864
(Intercept)	63.3696	1.13349	< 0.00001	***		Chronological age	-0.31529	0.03363	< 0.00001	***		Years to/after AD onset	-0.29678	0.03618	< 0.00001	***
AD	-1.44211	1.49883	0.338			AD * Chronological age	0.07837	0.04664	0.09481	.		AD * Years to/after AD onset	0.0487	0.04963	0.32826
Chronological age	0.74021	0.03828	< 0.00001	***		ΔHorvath	Beta coef.	Std. Error	p-value			ΔHorvath	Beta coef.	Std. Error	p-value
AD * Chronological age	0.06148	0.05294	0.247			(Intercept)	7.24765	1.21079	< 0.00001	***		(Intercept)	1.11865	0.90428	0.2189
PhenoAge	Beta coef.	Std. Error	p-value			APOE ε4-carriers	-0.32194	1.20427	0.78975			APOE ε4-carriers	0.17237	1.22801	0.88867
(Intercept)	47.6183	1.3652	< 0.00001	***		Granulocyte proportion	-0.82579	0.25004	0.00116	**		Granulocyte proportion	-0.83414	0.25275	0.00117	**
AD	-2.94028	1.93196	0.1294			Ever smoked	1.53055	1.11444	0.17284			Ever smoked	2.1439	1.15367	0.06629	.
Chronological age	0.82894	0.05113	< 0.00001	***		AD	-1.15665	1.60075	0.47096			AD	-0.13903	1.09921	0.89979
AD * Chronological age	0.12399	0.07217	0.0873	.		Chronological age	-0.22939	0.03807	< 0.00001	***		Years to/after AD onset	-0.21082	0.04075	< 0.00001	***
DunedinPACE	Beta coef.	Std. Error	p-value			AD * Chronological age	0.05071	0.05232	0.33382			AD * Years to/after AD onset	0.02633	0.05583	0.63803
(Intercept)	0.998	0.023	< 0.00001	***		ΔPhenoAge	Beta coef.	Std. Error	p-value			ΔPhenoAge	Beta coef.	Std. Error	p-value
AD	-0.052	0.033	0.116			(Intercept)	-8.21017	1.4478	< 0.00001	***		(Intercept)	-12.7572	0.91757	< 0.00001	***
Chronological age	0.004	0.001	5e-05	***		APOE ε4-carriers	-0.08109	1.23954	0.947966			APOE ε4-carriers	0.04031	1.25629	0.97447
AD * Chronological age	0.002	0.001	0.126			Granulocyte proportion	0.79308	0.3342	0.018533	*		Granulocyte proportion	0.71678	0.33999	0.03622	*
ΔHannum	Beta coef.	Std. Error	p-value			Ever smoked	3.11078	1.13843	0.00746	**		Ever smoked	3.64129	1.18062	0.00266	**
(Intercept)	-6.27494	0.9689	< 0.00001	***		AD	-3.1693	2.00729	0.115727			AD	-0.20311	1.23646	0.86982
AD	-1.43375	1.35074	0.29			Chronological age	-0.17909	0.05122	0.000577	***		Years to/after AD onset	-0.11093	0.05797	0.05768	.
Chronological age	-0.30205	0.03394	< 0.00001	***		AD * Chronological age	0.12827	0.07194	0.076134	.		AD * Years to/after AD onset	0.05696	0.0799	0.47703
AD * Chronological age	0.07529	0.0476	0.116			DunedinPACE	Beta coef.	Std. Error	p-value			DunedinPACE	Beta coef.	Std. Error	p-value
ΔHorvath	Beta coef.	Std. Error	p-value			(Intercept)	0.984	0.024	< 0.00001	***		(Intercept)	1.088	0.015	< 0.00001	***
(Intercept)	8.36961	1.13349	< 0.00001	***		APOE ε4-carriers	0.015	0.02	0.441			APOE ε4-carriers	-0.012	0.02	0.539
AD	-1.44211	1.49883	0.338			Granulocyte proportion	0.02	0.006	0.001	***		Granulocyte proportion	0.019	0.006	0.001	**
Chronological age	-0.25979	0.03828	< 0.00001	***		Ever smoked	0.048	0.018	0.009	**		Ever smoked	0.029	0.019	0.116
AD * Chronological age	0.06148	0.05294	0.247			AD	-0.067	0.034	0.05	.		AD	0.0003	0.02	0.986
ΔPhenoAge	Beta coef.	Std. Error	p-value			Chronological age	0.004	0.001	8e-05	***		Years to/after AD onset	0.004	0.001	0.0002	***
(Intercept)	-7.38172	1.3652	< 0.00001	***		AD * Chronological age	0.002	0.001	0.071	.		AD * Years to/after AD onset	0.002	0.001	0.179
AD	-2.94028	1.93196	0.129414			Chronological age is minimum-zero scaled. Granulocyte proportion is z-transformed. Alzheimer's disease (AD), apolipoprotein (APOE) ε4-carriers and Ever smoked are binary terms. Binary terms as AD, are interpreted as the difference between AD and control when all the other covariates are 0. The interaction term permits that the DNAm clocks vary over aging differently between AD cases and controls.…						Years to/after Alzheimer's disease (AD) onset is zero-centered at diagnosis. Granulocyte proportion is z-transformed. AD, apolipoprotein (APOE) ε4-carriers and Ever smoked are binary terms. Binary terms as AD, are interpreted as the difference between AD and control when all the other covariates are 0. The interaction term permits that the DNAm clocks vary over time differently between AD cases a…
Chronological age	-0.17106	0.05113	0.000977	***
AD * Chronological age	0.12399	0.07217	0.087339	.
Chronological age is minimum-zero scaled. Alzheimer's disease (AD) is a binary term, interpreted as the difference between AD and control when all the other covariates are 0. The interaction term permits that the DNAm clocks vary over aging differently between AD cases and controls. . p < 0.1, * p < 0.05, **p < 0.01, ***p < 0.001.

## Sheet: ST_10_11
Supplementary Table 10. Adjusted logistic regression models validating whether the novel DNAm biomarkers estimated in Betula are able to discriminate 88 MCI cases from 324 healthy controls not AD or MCI converters; subjects are older than 65 years.									Supplementary Table 11. Adjusted logistic regression models validating whether the novel DNAm biomarkers estimated in Betula are able to discriminate 146 AD cases from 324 healthy controls not AD or MCI converters in the validation AIBL sample; subjects are older than 65 years.
MCI status as outcome	Beta coef.	Beta coef. Std. Error	Odds ratio	Odds ratio 95% CI		p-value			AD status as outcome	Beta coef.	Beta coef. Std. Error	Odds ratio	Odds ratio 95% CI		p-value
(Intercept)	-1.9906	0.2247	0.136614	0.0862164	0.208513	< 0.00001	***		(Intercept)	-2.29728	0.252586	0.100532	0.059811	0.161405	< 0.00001	***
ΔHannum	0.1927	0.1407	1.21254	0.919695	1.60113	0.1708			ΔHannum	0.008443	0.153998	1.00848	0.745015	1.36444	0.9563
APOE ε4-carriers	1.1307	0.2651	3.09767	1.84413	5.22749	2e-05	***		APOE ε4-carriers	2.51782	0.272604	12.4015	7.38214	21.5539	< 0.00001	***
Sex, male	0.646	0.2668	1.90783	1.1355	3.2406	0.0155	*		Sex, male	0.15263	0.270663	1.16489	0.685454	1.98566	0.5728
Granulocyte proportion	0.1031	0.1354	1.10856	0.850059	1.44796	0.4466			Granulocyte proportion	0.328411	0.139246	1.38876	1.05942	1.8309	0.0183	*
Chronological age, years	0.5897	0.1505	1.80337	1.34827	2.43734	8.89e-05	***		Chronological age, years	1.05549	0.152765	2.87337	2.14875	3.91755	< 0.00001	***
AIC: 394.85									AIC: 393.50
MCI status as outcome	Beta coef.	Beta coef. Std. Error	Odds ratio	Odds ratio 95% CI		p-value			AD status as outcome	Beta coef.	Beta coef. Std. Error	Odds ratio	Odds ratio 95% CI		p-value
(Intercept)	-2.0071	0.2242	0.13438	0.084888	0.204881	< 0.00001	***		(Intercept)	-2.2712	0.2503	0.10319	0.0616922	0.164979	< 0.00001	***
ΔHorvath	0.1206	0.1385	1.12819	0.860537	1.48539	0.38373			ΔHorvath	0.1705	0.1469	1.18588	0.893647	1.59151	0.2459
APOE ε4-carriers	1.139	0.2648	3.12375	1.86102	5.26828	1.7e-05	***		APOE ε4-carriers	2.5215	0.2731	12.4467	7.40228	21.6531	< 0.00001	***
Sex, male	0.6935	0.2631	2.0007	1.19997	3.3746	0.00838	**		Sex, male	0.1038	0.2658	1.10942	0.65855	1.87167	0.696
Granulocyte proportion	0.1336	0.1376	1.14289	0.873366	1.50029	0.33175			Granulocyte proportion	0.3371	0.1352	1.4009	1.07685	1.83223	0.0127	*
Chronological age, years	0.5593	0.1482	1.74948	1.31275	2.35221	0.00016	***		Chronological age, years	1.1134	0.1527	3.04472	2.27963	4.15461	< 0.00001	***
AIC: 395.96									AIC: 392.12
MCI status as outcome	Beta coef.	Beta coef. Std. Error	Odds ratio	Odds ratio 95% CI		p-value			AD status as outcome	Beta coef.	Beta coef. Std. Error	Odds ratio	Odds ratio 95% CI		p-value
(Intercept)	-2.04039	0.22443	0.129978	0.0820429	0.19822	< 0.00001	***		(Intercept)	-2.29331	0.24983	0.100932	0.0603862	0.161204	< 0.00001	***
ΔPhenoAge	-0.08748	0.14057	0.916241	0.692453	1.20406	0.53374			ΔPhenoAge	0.05622	0.12929	1.05784	0.821961	1.36709	0.6636
APOE ε4-carriers	1.14172	0.26488	3.13214	1.86581	5.28367	1.63e-05	***		APOE ε4-carriers	2.50759	0.27332	12.2753	7.29685	21.365	< 0.00001	***
Sex, male	0.75131	0.2608	2.11978	1.2778	3.56165	0.003967	**		Sex, male	0.15057	0.26193	1.16249	0.69568	1.94732	0.5654
Granulocyte proportion	0.11811	0.13512	1.12537	0.86399	1.47063	0.382051			Granulocyte proportion	0.31662	0.13859	1.37248	1.04788	1.80652	0.0223	*
Chronological age, years	0.49969	0.14027	1.64821	1.25369	2.17681	0.000368	***		Chronological age, years	1.06316	0.14396	2.8955	2.20264	3.87862	< 0.00001	***
AIC: 396.34									AIC: 386.97
MCI status as outcome	Beta coef.	Beta coef. Std. Error	Odds ratio	Odds ratio 95% CI		p-value			AD status as outcome	Beta coef.	Beta coef. Std. Error	Odds ratio	Odds ratio 95% CI		p-value
(Intercept)	-2.055	0.226	0.128	0.081	0.196	< 0.00001	***		(Intercept)	-2.299	0.25	0.1	0.06	0.16	< 0.00001	***
DunedinPACE	-0.128	0.139	0.88	0.664	1.151	0.359			DunedinPACE	-0.002	0.13	0.998	0.771	1.286	0.989
APOE ε4-carriers	1.145	0.265	3.142	1.871	5.303	2e-05	***		APOE ε4-carriers	2.518	0.273	12.401	7.382	21.554	< 0.00001	***
Sex, male	0.783	0.265	2.188	1.308	3.709	0.003	**		Sex, male	0.157	0.263	1.17	0.698	1.966	0.552
Granulocyte proportion	0.12	0.135	1.127	0.866	1.472	0.375			Granulocyte proportion	0.331	0.137	1.392	1.065	1.828	0.016	*
Chronological age, years	0.543	0.142	1.721	1.306	2.28	0.0001	***		Chronological age, years	1.053	0.143	2.865	2.184	3.829	< 0.00001	***
AIC: 395.87									AIC: 393.50
MCI status as outcome	Beta coef.	Beta coef. Std. Error	Odds ratio	Odds ratio 95% CI		p-value			AD status as outcome	Beta coef.	Beta coef. Std. Error	Odds ratio	Odds ratio 95% CI		p-value
(Intercept)	-2.05231	0.22581	0.128438	0.0808055	0.196306	< 0.00001	***		(Intercept)	-2.3985	0.2587	0.0908501	0.0533224	0.147395	< 0.00001	***
Validation Longitudinal AD panel	0.14573	0.13428	1.15688	0.889773	1.50821	0.277816			Validation Longitudinal AD panel	0.3229	0.1286	1.38109	1.07722	1.7853	0.012	*
APOE ε4-carriers	1.19138	0.2699	3.29163	1.94316	5.61285	1.01e-05	***		APOE ε4-carriers	2.6084	0.2798	13.5772	7.97887	23.9701	< 0.00001	***
Sex, male	0.75715	0.26066	2.13219	1.28578	3.58202	0.003676	**		Sex, male	0.2416	0.2663	1.27331	0.75625	2.15394	0.3643
Granulocyte proportion	0.09812	0.13583	1.1031	0.845482	1.44262	0.470058			Granulocyte proportion	0.3135	0.1377	1.36819	1.04666	1.79782	0.0228	*
Chronological age, years	0.50815	0.13843	1.66222	1.26943	2.18788	0.000242	***		Chronological age, years	1.0206	0.1421	2.77499	2.11823	3.70291	< 0.00001	***
AIC: 395.55									AIC: 386.97
MCI status as outcome	Beta coef.	Beta coef. Std. Error	Odds ratio	Odds ratio 95% CI		p-value			AD status as outcome	Beta coef.	Beta coef. Std. Error	Odds ratio	Odds ratio 95% CI		p-value
(Intercept)	-2.03661	0.22586	0.130471	0.0821002	0.199486	< 0.00001	***		(Intercept)	-2.2789	0.2502	0.102395	0.0612199	0.163645	< 0.00001	***
Validation Post-AD score PC1	-0.02116	0.13094	0.979062	0.754992	1.26444	0.871624			Validation Post-AD score PC1	0.1401	0.1274	1.15038	0.896619	1.48028	0.2714
Validation Post-AD score PC2	0.11898	0.12782	1.12635	0.87572	1.44778	0.35193			Validation Post-AD score PC2	0.1865	0.1357	1.20497	0.92383	1.57497	0.1695
APOE ε4-carriers	1.1384	0.26508	3.12176	1.85878	5.26806	1.75e-05	***		APOE ε4-carriers	2.5104	0.2751	12.3101	7.29248	21.5018	< 0.00001	***
Sex, male	0.76342	0.26806	2.14561	1.27516	3.65733	0.0044	**		Sex, male	0.1185	0.2727	1.12583	0.659306	1.92565	0.6639
Granulocyte proportion	0.09816	0.13689	1.10314	0.843458	1.44515	0.473326			Granulocyte proportion	0.3176	0.1381	1.37383	1.04982	1.80642	0.0215	*
Chronological age, years	0.52485	0.13957	1.69021	1.28845	2.23066	0.000169	***		Chronological age, years	1.0501	0.1443	2.85807	2.17315	3.83157	< 0.00001	***
AIC: 397.86									AIC: 392.13
MCI status as outcome	Beta coef.	Beta coef. Std. Error	Odds ratio	Odds ratio 95% CI		p-value			AD status as outcome	Beta coef.	Beta coef. Std. Error	Odds ratio	Odds ratio 95% CI		p-value
(Intercept)	-2.0203	0.2234	0.132609	0.0838908	0.201836	2e-16	***		(Intercept)	-2.2882	0.25	0.101452	0.0606838	0.16209	< 0.00001	***
Validation Pre-AD score	0.1122	0.1307	1.11876	0.866305	1.4484	0.39049			Validation Pre-AD score	0.1108	0.1221	1.11719	0.880006	1.42194	0.364
APOE ε4-carriers	1.1434	0.265	3.13744	1.86868	5.29388	1.6e-05	***		APOE ε4-carriers	2.5147	0.2729	12.3632	7.35492	21.5009	< 0.00001	***
Sex, male	0.717	0.26	2.04834	1.23615	3.43466	0.00582	**		Sex, male	0.1375	0.2629	1.14737	0.685181	1.9252	0.601
Granulocyte proportion	0.1218	0.1356	1.12951	0.866544	1.47767	0.36922			Granulocyte proportion	0.3336	0.1352	1.39598	1.07305	1.82555	0.0136	*
Chronological age, years	0.5138	0.1382	1.67168	1.27741	2.19928	0.0002	***		Chronological age, years	1.0539	0.1417	2.86874	2.19181	3.82489	< 0.00001	***
AIC: 395.99									AIC: 392.67
APOE ε4-carriers, ever smoked, and sex is a binary term; the other variables are continuous and z-transformed. Binary terms as AD, are interpreted as the difference between AD and control when all the other covariates are 0. Z-transformed terms are interpreted as the effect of one standard deviation's increase in the odds ratio. AIBL, The Australian Imaging, Biomarker & Lifestyle Flagship Study o…									Apolipoprotein (APOE) ε4-carriers, and sex is a binary term; the other variables are continuous and z-transformed. Binary terms as AD, are interpreted as the difference between AD and control when all the other covariates are 0. Z-transformed terms are interpreted as the effect of one standard deviation's increase in the odds ratio. AIBL, The Australian Imaging, Biomarker & Lifestyle Flagship Stu…

[truncated: 5 more sheets: ST_9 SF_4, ST_12_13_14, SF_5_6_7, SF_8, ST_15]
